# Supplementary material for: A Novel Preparation Technique for Human Nasal Respiratory Mucosa to Disclose Its Glycosylation Pattern for Bioadhesive Drug Delivery
Source: Pharmaceutics. 2023 Mar 17;15(3):973. doi: 10.3390/pharmaceutics15030973 (PMC10052101; doi:10.3390/pharmaceutics15030973)
Supplement: Supplementary file 1 [file pharmaceutics-15-00973-s001.zip]

Archive with 1 entries (1 files):
- pharmaceutics-2225732-supplementary.pdf
